# Supplementary material for: Mitochondrial dysfunction is associated with lipid metabolism disorder and upregulation of angiotensin-converting enzyme 2
Source: PLoS One. 2022 Jun 29;17(6):e0270418. doi: 10.1371/journal.pone.0270418 (PMC9242481; doi:10.1371/journal.pone.0270418)
Supplement: S1 File — (XLSX) [file pone.0270418.s004.xlsx]

## Sheet: Sheet1
primers		sequences
ZQM041Slc25a10-F		GACGCAACTACTCTCATGCC
ZQM042Slc25a10-R		GAGAAGAGCTTCCTCAGGCT
ZQM043Slc25a10-F		CCTGCTCAAGGTGCATCTAC
ZQM044Slc25a10-R		GCGAACCGAGTCAGAGAGTA
ZQM045Got1-F		AACAGCCTCAACCACGAGTA
ZQM046Got1-R		CCAACCCGATTCTCCCTGAT
ZQM047Got1-F		CAGTCTTTGGGAGGGACAGG
ZQM048Got1-R		GGTTCTCCCAGGTTGGTGAT
ZQM069Lcn2-F		GGCAGCTTTACGATGTAGAGCA
ZQM070Lcn2-R		TCTGATCCAGTAGCGACAGCC
ZQM071Nr1h3_F		GAGACGTCACGGAGGTACAA
ZQM072Nr1h3_R		GATGGCAATGAGCAGAGCAA
ZQM075Cyp27a1F		ACCGATGGCTGAGGAAGAAA
ZQM076Cyp27a1R		TACCAGCCTTGACAGCATCA
ZQM073Nr1h3_F		TCTCCTGATTCTGCAACGGA
ZQM074Nr1h3_R		TTCCTCCCTGAGGATGCAAG
ZQM077Cyp27a1-F		CCAGATGGAGTCCGGGTATC
ZQM078Cyp27a1-R		GTGTGTTGGATGTCGTGTCC
ZQM079Lcn2_F		ATGCACAGGTATCCTCAGGT
ZQM080Lcn2_R		CCATGGCGAACTGGTTGTAG
ZQM081Cebpb_F		CTTCCTCTCCGACCTCTTCG
ZQM082Cebpb_R		AGGCTCACGTAACCGTAGTC
ZQM085Nfkb1_F		TATGCACCGTAACAGCAGGA
ZQM086Nfkb1_R		CCGTGCTTCCAGTGTTTCAA
ZQM089Stat3_F		GTTGGAGCAGCATCTTCAGG
ZQM090Stat3_R		GCATGTCTCCTTGGCTCTTG
ZQM093Socs3_F		GTACTGAGCCGACCTCTCTC
ZQM094Socs3_R		ATCCAGGAACTCCCGAATGG
ZQM097Bax_F		CAAGAAGCTGAGCGAGTGTC
ZQM098Bax_R		GCAATCATCCTCTGCAGCTC
ZQM101Bcl2_F		TTGCGTGAAGGCTTGAGATG
ZQM102Bcl2_R		CTGGACAGGATGGAGGGTTT
ZQM103Ppargc1a_F		GAGAGGCAGAAGCAGAAAGC
ZQM104Ppargc1a_R		CTCAATTCTGTCCGCGTTGT
ZQM105Nrf-1_F		CAGTGATGTCCGCACAGAAG
ZQM106Nrf-1_R		CGGTCTGTGATGGTACGAGA
ZQM107Tfam_F		GATGATTCGGCTCAGGGAAA
ZQM108Tfam_R		TGTCTCCGGATCGTTTCACA
ZQM109Prkag2_F		TCATCTCGGAAGGTGGACAG
ZQM110Prkag2_R		GACTCCTGGTAGGAGAACGG
ZQM111Cpt1a_F		ACAGTGGGACATTCCAGGAG
ZQM112Cpt1a_R		AGGAATGCAGGTCCACATCA
ZQM113Cd36_F		GCCAAGCTATTGCGACATGA
ZQM114Cd36_R		GGCATTGGCTGGAAGAACAA
ZQM115Pdk1_F		CTTAGAGGGCTACGGGACAG
ZQM116Pdk1_R		TGTGCGTTTAAGAGCTTCGG
ZQM117Pdk2_F		CCGTTGTCCATGAAGCAGTT
ZQM118Pdk2_R		CTGCCGGAGGAAAGTGAATG
ZQM119Pdk4_F		TTGGGAGGCTGAAGGGTAAG
ZQM120Pdk4_R		CAGGAAAGGCACAGAGCATC
ZQM121Acaca_F		ATGTCTGGCTTGCACCTAGT
ZQM122Acaca_R		ATCGCATGCATTTCACTGCT
ZQM123Myc_F		GAGAGACAGAGGGAGTGAGC
ZQM124Myc_R		GCTGCAATGGGCAAAGTTTC
ZQM125Ldha_F		GCTGCTGATCGTCTCCAATC
ZQM126Ldha_R		AGCCTCTCTCCCATCAGGTA
ZQM127Ldhb_F		TGCACCATCATCGTGGTTTC
ZQM128Ldhb_R		TGCACCATCATCGTGGTTTC
ZQM129Ndufs1_F		GGTCAGTCTGTCATGGTGGA
ZQM130Ndufs1_R		GATTTGCATGCCGACCTTCT
ZQM131Ndufb8_F		GGTGCTGTCTCAAGAAGCTG
ZQM132Ndufb8_R		AATGTCTGAGCACCACATGC
ZQM133Lep_F		ACAGGAAGTGCTGAGAGGAC
ZQM134Lep_R		CTGGGAACAAGCCATAGTGC
ZQM135Ucp1_F		AGCTTTGCCTCACTCAGGAT
ZQM136Ucp1_R		AGAGGCAGGTGTTTCTCTCC
ZQM137Ucp2_F		TTCCTTTCTCCGCTTGGGAT
ZQM138Ucp2_R		TGGAGAGGCTCAGAAAGGTG
ZQM139Ucp3_F		CAGCTTCCTCCCTGAACTGA
ZQM140Ucp3_R		GGTTCCTTTGCTGCCTATGG
ZQM141Actb_F		GGCACCACACCTTCTACAATG
ZQM142Actb_R		GGGGTGTTGAAGGTCTCAAAC
ZQM143Actb_F		CGCCACCAGTTCGCCATGGA
ZQM144Actb_R		TACAGCCCGGGGAGCATCGT
ZQM147Acly_F		TGTGGACATGCTCAGGAACT
ZQM148Acly_R		TCAGCCTCTTCTGGTCAAGG
ZQM149Acaca_F		GGGAATACCCGTGGGAGTAG
ZQM150Acaca_R		GCCTGCTGGATTATCTTGGC
ZQM151Acacb_F		GCATGAAGCTGAAGGACTGG
ZQM152Acacb_R		GTAGCTCCAGCAGAGGTAGG
ZQM153Lpl_F		CCTGAAGACACAGCTGAGGA
ZQM154Lpl_R		ACATTCCCGTTACCGTCCAT
ZQM155Hmgcll1_F		GATGGGTACCACAGATGGCT
ZQM156Hmgcll1_R		AAACTGCTATCTCCGTGGCT
ZQM157Acadvl_F		AAGCCAGAAACCCTCTCCTC
ZQM158Acadvl_R		TTCACTGAGCACAGATGGGT
ZQM159Acadl_F		GAAAGCTCAGGACACAGCAG
ZQM160Acadl_R		TGCTTCACGTAGTTCCTGGT
ZQM161Acadm_F		AGTGGAGCACCAAGGAGTTT
ZQM162Acadm_R		TCTGGTAACTGAGCCTAGCG
ZQM163Acads_F		GTAGAGCTCTCGGTGTTCGG
ZQM164Acads_R		ACTCCTTCTCGGCAAAGTCA
ZQM165Echs1_F		GCAGCCTTTGAGATGACGTT
ZQM166Echs1_R		GGTGGCAAACGGTATAGCTG
ZQM167Echdc1_F		CCTGGTGGATCCATTGACCT
ZQM168Echdc1_R		TCATGACACCTGAGAAGGCA
ZQM169Ehhadh_F		GGTGTTCTTGGCTTGGGAAC
ZQM170Ehhadh_R		CTCTACAGCAACCACAGGGA
ZQM171Hadh_F		AACCGACTCTTGGTGCCATA
ZQM172Hadh_R		CCAGCTTCATCGCTGTATCG
ZQM173Acat1_F		TGGGCGCAGGTTTACCTATT
ZQM174Acat1_R		TGGGACATTGGACATGCTCT
ZQM0175Prkaa1_F		GGAAAGTGAAGGTGGGCAAG
ZQM0176Prkaa1_R		ATGATGTGAGGGTGCCTGAA
ZQM0177Prkaa2_F		GGTCATCTCAGGAAGGCTGT
ZQM0178Prkaa2_R		CGTGCTCATCATCGAAAGGG
ZQM0179G6pc_F		TGGATTCCGGTGTTTGAACG
ZQM0180G6pc_R		GGTAGATCCGGGACAGACAG
ZQM0181G6pc2_F		AACAGCTGCCCTAAGCTACA
ZQM0182G6pc2_R		GGCTACTAGCATCCCACCAA
ZQM0183G6pc3_F		GCCTATCTCGGGTCTTCCTC
ZQM0184G6pc3_R		CAAGGGCAGCACCAACAATA
